# Supplementary material for: Identification of HXK Gene Family and Expression Analysis of Salt Tolerance in Buchloe dactyloides
Source: Int J Mol Sci. 2025 Jan 20;26(2):838. doi: 10.3390/ijms26020838 (PMC11765778; doi:10.3390/ijms26020838)
Supplement: Supplementary file 1 [file ijms-26-00838-s001.zip]

Archive with 8 entries (7 files):
- Appendix/Supplementary Figure 1.jpg
- Appendix/Supplementary Table S1.pdf
- Appendix/Supplementary Table S1.xlsx
- Appendix/Supplementary Table S2.pdf
- Appendix/Supplementary Table S2.xlsx
- Appendix/Supplementary Table S3.pdf
- Appendix/Supplementary Table S3.xlsx
- Appendix/
